# Supplementary material for: Prenatal Diagnosis of Talipes Equinovarus by Ultrasound and Chromosomal Microarray Analysis: A Chinese Single-Center Retrospective Study
Source: Genes (Basel). 2022 Sep 1;13(9):1573. doi: 10.3390/genes13091573 (PMC9498837; doi:10.3390/genes13091573)
Supplement: Supplementary file 1 [file genes-13-01573-s001.zip]

Archive with 1 entries (1 files):
- genes-1848601-supplementary.pdf
